# Supplementary material for: Construction of a lncRNA-mediated feed-forward loop network reveals global topological features and prognostic motifs in human cancers
Source: Oncotarget. 2016 Jun 14;7(29):45937–47. doi: 10.18632/oncotarget.10004 (PMC5216772; doi:10.18632/oncotarget.10004)
Supplement: Supplementary file 2 [file oncotarget-07-45937-s002.xlsx]

## Sheet: Sheet1
Table S1. Known disease-associated lncRNAs,TFs and miRNAs in the L-FFL network.
LncRNA name	Cancer	Database
ENSG00000197989	gastric cancer	lncRNADisease
ENSG00000224032	cancer	lncRNADisease
ENSG00000225470	cancer	lncRNADisease
ENSG00000234883	chronic lymphocytic leukemia	lncRNADisease
ENSG00000260807	metabolic	lncRNADisease
ENSG00000130600	breast cancer	lncRNADisease
TF name	Cancer	PMID
ENSG00000066336	gastric cancer	25070814
ENSG00000071564	cancer	25659031
ENSG00000081189	cancer	22361433
ENSG00000084093	breast cancer	26053433
ENSG00000101412	breast cancer	26722252
ENSG00000111206	Esophageal Neoplasms	26722467
ENSG00000118260	Prostatic Neoplasms	26743006
ENSG00000120738	liver cancer	26376677
ENSG00000125347	cancer	25592039
ENSG00000134954	Ovarian Neoplasms	24448423
ENSG00000136997	lung cancer	26722426
ENSG00000148516	breast cancer	26703648
ENSG00000148737	breast cancer	26309596
ENSG00000168610	gastric cancer	26750536
ENSG00000172216	breast cancer	26005638
ENSG00000175592	cancer	26330014
ENSG00000185591	cancer	26703734
miRNA name	Cancer	PMID/database
let-7a	Colorectal Neoplasms	HMDD
let-7b	Hypertrophy	HMDD
let-7c	Neoplasms	HMDD
let-7d	Carcinoma, Non-Small-Cell Lung	HMDD
let-7e	Inflammation	HMDD
let-7f	Lung Neoplasms	HMDD
let-7g	Digestive System Neoplasms	HMDD
let-7i	Carcinoma	HMDD
miR-1	cancer	HMDD
miR-101	hepatocellular carcinoma	26743900
miR-103a	gastric cancer	25530421
miR-106a	lung cancer	HMDD
miR-106b	lung cancer	HMDD
miR-107	lung cancer	26722426
miR-10a	cervical cancer	26427662
miR-10b	breast cancer	18948893
miR-124	gastric cancer	26612211
miR-125a	Carcinoma, Hepatocellular	HMDD
miR-125b	colorectal cancer	26693202
miR-1271	Carcinoma, Hepatocellular	HMDD
miR-129	cancer	HMDD
miR-128	bladder cancer	26722309
miR-1297	lung cancer	23071539
miR-130a	chronic lymphocytic leukemia	26494558
miR-130b	Prostatic Neoplasms	HMDD
miR-132	Adrenocortical Carcinoma	HMDD
miR-135a	bladder cancer	25888950
miR-135b	Esophageal Neoplasms	HMDD
miR-136	Ovarian Neoplasms	25482209
miR-139	lung cancer	26256448
miR-140	lung cancer	26722475
miR-141	Urinary Bladder Neoplasms	HMDD
miR-142	Atrial Fibrillation	HMDD
miR-143	Prostatic Neoplasms	26721309
miR-144	Ovarian Neoplasms	26662316
miR-145	Stomach Neoplasms	HMDD
miR-146a	Stomach Neoplasms	HMDD
miR-146b	Glioblastoma	HMDD
miR-148a	Colorectal Neoplasms	HMDD
miR-148b	hepatocellular cancer	26531720
miR-149	Stomach Neoplasms	HMDD
miR-150	cervical cancer	26715362
miR-152	gastric cancer	26627200
miR-154	Prostatic Neoplasms	23428540
miR-155	Adrenocortical Carcinoma	HMDD
miR-15a	ACTH-Secreting Pituitary Adenoma	HMDD
miR-15b	Hepatitis	HMDD
miR-16	ACTH-Secreting Pituitary Adenoma	HMDD
miR-17	Ovarian Neoplasms	HMDD
miR-181a	chronic lymphocytic leukemia	26722250
miR-181b	breast cancer	26572075
miR-181c	cancer	26607087
miR-181d	Glioma	25007077
miR-182	breast cancer	19574223
miR-185	Glioma	HMDD
miR-186	Ovarian Neoplasms	26626440
miR-18a	Colorectal Neoplasms	HMDD
miR-191	Prostatic Neoplasms	HMDD
miR-192	hepatocellular carcinoma	26710269
miR-193a	Endometriosis	HMDD
miR-193b	Leukemia, Myeloid, Acute	HMDD
miR-194	Ovarian Neoplasms	HMDD
miR-195	Glioblastoma	HMDD
miR-196a	Head and Neck Neoplasms	26365437
miR-196b	gastric cancer	20662076
miR-197	Diabetes Mellitus	HMDD
miR-19a	Atrial Fibrillation	HMDD
miR-19b	lung cancer	HMDD
miR-200a	Prostatic Neoplasms	HMDD
miR-200b	Pancreatic Neoplasms	HMDD
miR-200c	Breast Neoplasms	HMDD
miR-20a	Prostatic Neoplasms	HMDD
miR-20b	Ovarian Neoplasms	HMDD
miR-21	cancer	HMDD
miR-210	Kidney Failure	HMDD
miR-211	Melanoma	HMDD
miR-212	Stomach Neoplasms	HMDD
miR-214	Carcinoma, Squamous Cell	HMDD
miR-215	Breast Neoplasms	HMDD
miR-216a	Prostatic Neoplasms	26506397
miR-216b	Lung Neoplasms	HMDD
miR-217	gastric cancer	26708715
miR-218	Carcinoma, Renal Cell	HMDD
miR-219a	cancer	2556190
miR-22	Prostatic Neoplasms	HMDD
miR-221	breast cancer	26689540
miR-222	breast cancer	26689540
miR-223	Lymphoproliferative Disorders	HMDD
miR-224	Medulloblastoma	HMDD
miR-23a	Carcinoma, Hepatocellular	HMDD
miR-23b	Autistic Disorder	HMDD
miR-26a	Nasopharyngeal Neoplasms	HMDD
miR-26b	Stomach Neoplasms	HMDD
miR-27a	Stomach Neoplasms	HMDD
miR-29a	lung cancer	HMDD
miR-29b	lung cancer	HMDD
miR-29c	lung cancer	HMDD
miR-301b	Prostatic Neoplasms	HMDD
miR-30a	Breast Neoplasms	HMDD
miR-30e	Schizophrenia	HMDD
miR-32	cancer	HMDD
miR-320a	Carcinoma, Hepatocellular	HMDD
miR-320b	colorectal cancer	26487644
miR-320c	Carcinoma, Hepatocellular	HMDD
miR-320d	Sarcoma, Kaposi	HMDD
miR-324	Leukemia, Myeloid, Acute	26675167
miR-326	lung cancer	26548724
miR-328	Myopia	HMDD
miR-329	hepatocellular carcinoma	26456956
miR-335	colorectal cancer	26708214
miR-338	gastric cancer	26617808
miR-342	colon cancer	26646451
miR-34a	Stomach Neoplasms	HMDD
miR-34c	Small Cell Lung Carcinoma	HMDD
miR-425	colorectal cancer	26647742
miR-429	Heart Failure	HMDD
miR-4295	anaplastic thyroid carcinoma	26231799
miR-449a	Hepatitis	HMDD
miR-449b	Stomach Neoplasms	HMDD
miR-451a	gastric cancer	26458815
miR-455	Head and Neck Neoplasms	HMDD
miR-9	Stomach Neoplasms	HMDD
miR-92a	Leukemia, Myeloid, Acute	26658357
miR-92b	gastric cancer	25537895
miR-93	Ovarian Neoplasms	HMDD
miR-96	Carcinoma, Hepatocellular	HMDD
miR-98	Sarcoma, Kaposi	HMDD
