# Supplementary material for: Construction of a lncRNA-mediated feed-forward loop network reveals global topological features and prognostic motifs in human cancers
Source: Oncotarget. 2016 Jun 14;7(29):45937–47. doi: 10.18632/oncotarget.10004 (PMC5216772; doi:10.18632/oncotarget.10004)
Supplement: Supplementary file 3 [file oncotarget-07-45937-s003.xlsx]

## Sheet: Sheet1
Table S2. Significantly dysregulated L-FFL motifs in each type of cancer.
BLCA
LncRNA	TF	miRNA	Rank	P value
ENSG00000234608	ENSG00000120738	miR-455	1	0.004
ENSG00000197989	ENSG00000101412	miR-195	2	0.008
ENSG00000197989	ENSG00000101412	miR-16	3	0.014
ENSG00000225470	ENSG00000081189	miR-145	4	0.016
ENSG00000259673	ENSG00000101412	miR-16	5	0.016
ENSG00000197989	ENSG00000101412	miR-15a	6	0.033
ENSG00000259673	ENSG00000101412	miR-15b	7	0.034
ENSG00000234608	ENSG00000120738	miR-185	8	0.034
ENSG00000259673	ENSG00000101412	miR-195	9	0.036
ENSG00000234883	ENSG00000066336	miR-155	10	0.042
ENSG00000196421	ENSG00000120738	miR-212	11	0.043
ENSG00000225470	ENSG00000081189	miR-193b	12	0.044
BRCA
LncRNA	TF	miRNA	Rank	P value
ENSG00000224032	ENSG00000101412	miR-15b	1	0
ENSG00000253669	ENSG00000101412	miR-106b	2	0.005
ENSG00000234883	ENSG00000081189	miR-194	3	0.008
ENSG00000224032	ENSG00000101412	miR-16	4	0.012
ENSG00000224032	ENSG00000081189	miR-17	5	0.009
ENSG00000261824	ENSG00000101412	miR-15b	6	0.014
ENSG00000224032	ENSG00000101412	miR-15a	7	0.013
ENSG00000130600	ENSG00000136997	miR-29a	8	0.018
ENSG00000232677	ENSG00000136997	miR-98	9	0.021
ENSG00000224032	ENSG00000101412	miR-106b	10	0.024
ENSG00000232677	ENSG00000148516	let-7f	11	0.033
ENSG00000130600	ENSG00000136997	miR-29c	12	0.04
ENSG00000234883	ENSG00000081189	miR-155	13	0.044
ENSG00000196421	ENSG00000148737	miR-212	14	0.041
ENSG00000224032	ENSG00000081189	miR-15b	15	0.05
ENSG00000212694	ENSG00000120738	miR-30e	16	0.049
KIRP
LncRNA	TF	miRNA	Rank	P value
ENSG00000197989	ENSG00000101412	miR-15a	1	0.005
ENSG00000234129	ENSG00000185591	miR-34c	2	0.016
ENSG00000197989	ENSG00000101412	miR-15b	3	0.024
ENSG00000197989	ENSG00000136997	miR-15a	4	0.012
ENSG00000197989	ENSG00000136997	miR-195	5	0.024
ENSG00000215196	ENSG00000136997	miR-195	6	0.022
ENSG00000230438	ENSG00000136997	miR-34a	7	0.032
ENSG00000261824	ENSG00000136997	miR-34a	8	0.023
ENSG00000197989	ENSG00000101412	miR-195	9	0.037
ENSG00000261824	ENSG00000136997	miR-195	10	0.04
ENSG00000258701	ENSG00000081189	miR-185	11	0.033
ENSG00000234608	ENSG00000136997	miR-200b	12	0.036
ENSG00000234129	ENSG00000136997	miR-34a	13	0.049
ENSG00000234608	ENSG00000136997	miR-429	14	0.048
LUAD
LncRNA	TF	miRNA	Rank	P value
ENSG00000250312	ENSG00000111206	miR-135b	1	0
ENSG00000253669	ENSG00000101412	miR-106b	2	0.012
ENSG00000234608	ENSG00000136997	miR-96	3	0.028
ENSG00000197989	ENSG00000101412	miR-15b	4	0.028
ENSG00000250312	ENSG00000101412	miR-106b	5	0.032
ENSG00000197989	ENSG00000101412	miR-195	6	0.036
ENSG00000232677	ENSG00000148516	let-7c	7	0.048
ENSG00000232677	ENSG00000148516	let-7f	8	0.049
ENSG00000260807	ENSG00000120738	miR-191	9	0.045
ENSG00000261824	ENSG00000101412	miR-195	10	0.05
LUSC
LncRNA	TF	miRNA	Rank	P value
ENSG00000253669	ENSG00000136997	miR-93	1	0.002
ENSG00000259673	ENSG00000101412	miR-15b	2	0.002
ENSG00000253669	ENSG00000136997	miR-106a	3	0.003
ENSG00000130600	ENSG00000136997	miR-93	4	0.007
ENSG00000259673	ENSG00000101412	miR-195	5	0.008
ENSG00000259673	ENSG00000101412	miR-16	6	0.019
ENSG00000234608	ENSG00000081189	miR-145	7	0.011
ENSG00000253669	ENSG00000136997	miR-20a	8	0.022
ENSG00000188660	ENSG00000136997	miR-141	9	0.025
ENSG00000253669	ENSG00000136997	miR-106b	10	0.037
ENSG00000253669	ENSG00000101412	miR-106b	11	0.029
ENSG00000163364	ENSG00000136997	miR-9	12	0.032
ENSG00000232677	ENSG00000148516	let-7d	13	0.04
ENSG00000212694	ENSG00000120738	miR-27a	14	0.05
ENSG00000188660	ENSG00000136997	miR-200a	15	0.05
UCEC
LncRNA	TF	miRNA	Rank	P value
ENSG00000250312	ENSG00000101412	miR-106b	1	0.015
ENSG00000224032	ENSG00000148737	miR-214	2	0.017
ENSG00000215196	ENSG00000101412	miR-16	3	0.025
ENSG00000259673	ENSG00000101412	miR-15a	4	0.016
ENSG00000234883	ENSG00000066336	miR-155	5	0.026
ENSG00000224032	ENSG00000101412	miR-106b	6	0.034
ENSG00000224032	ENSG00000101412	miR-16	7	0.022
ENSG00000197989	ENSG00000101412	miR-16	8	0.032
ENSG00000240996	ENSG00000120738	miR-27a	9	0.036
ENSG00000259673	ENSG00000101412	miR-15b	10	0.05
ENSG00000215196	ENSG00000101412	miR-15a	11	0.05
