# Supplementary material for: Construction of a lncRNA-mediated feed-forward loop network reveals global topological features and prognostic motifs in human cancers
Source: Oncotarget. 2016 Jun 14;7(29):45937–47. doi: 10.18632/oncotarget.10004 (PMC5216772; doi:10.18632/oncotarget.10004)
Supplement: Supplementary file 4 [file oncotarget-07-45937-s004.xlsx]

## Sheet: Sheet1
Table S3. Significantly enriched GO terms in dysregulated L-FFL motifs.
GO Term	P-value	FDR
GO:0045893~positive regulation of transcription, DNA-dependent	5.04e-10	6.67e-07
GO:0051254~positive regulation of RNA metabolic process	5.34e-10	7.08e-07
GO:0003700~transcription factor activity	9.85e-10	8.46e-07
GO:0045941~positive regulation of transcription	1.63e-09	2.16e-06
GO:0010628~positive regulation of gene expression	2.01e-09	2.66e-06
GO:0045935~positive regulation of nucleobase, nucleoside, nucleotide	3.3e-09	4.38e-06
GO:0051173~positive regulation of nitrogen compound metabolic process	4.12e-09	5.46e-06
GO:0010557~positive regulation of macromolecule biosynthetic process	4.59e-09	6.08e-06
GO:0031328~positive regulation of cellular biosynthetic process	6.34e-09	8.4e-06
GO:0009891~positive regulation of biosynthetic process	7.02e-09	9.3e-06
GO:0006357~regulation of transcription from RNA polymerase II promoter	9.61e-09	1.27e-05
GO:0045944~transcription from RNA polymerase II promoter	1.09e-08	1.45e-05
GO:0030528~transcription regulator activity	3.33e-08	2.86e-05
GO:0010604~positive regulation of macromolecule metabolic process	3.03e-08	4.01e-05
GO:0006355~regulation of transcription, DNA-dependent	8.59e-08	0.000114
GO:0051252~regulation of RNA metabolic process	1.03e-07	0.000136
GO:0043565~sequence-specific DNA binding	2.63e-07	0.000226
GO:0006350~transcription	3.35e-07	0.000444
GO:0003677~DNA binding	1.07e-06	0.000919
GO:0045449~regulation of transcription	1.85e-06	0.00245316
GO:0010629~negative regulation of gene expression	3.59e-06	0.00475819
GO:0000122~ transcription from RNA polymerase II promoter	9.61e-06	0.0127399
GO:0044451~nucleoplasm part	1.7e-05	0.0129244
GO:0031981~nuclear lumen	1.87e-05	0.0142101
GO:0003690~double-stranded DNA binding	2.2e-05	0.0189282
GO:0010605~negative regulation of macromolecule metabolic process	2.27e-05	0.0300112
GO:0070013~intracellular organelle lumen	5.2e-05	0.0395498
GO:0045892~negative regulation of transcription, DNA-dependent	3.04e-05	0.0402237
GO:0051253~negative regulation of RNA metabolic process	3.24e-05	0.0429541
GO:0043233~organelle lumen	5.83e-05	0.044327
GO:0031974~membrane-enclosed lumen	6.43e-05	0.0488921
